# Supplementary material for: Efficacy of pembrolizumab and vorinostat combination in patients with recurrent and/or metastatic squamous cell carcinomas: a phase 2 basket trial
Source: Nat Cancer. 2025 Jun 30;6(8):1370–83. doi: 10.1038/s43018-025-01004-2 (PMC12380617; doi:10.1038/s43018-025-01004-2)
Supplement: Supplementary file 3 — Supplementary Tables 1–15. [file 43018_2025_1004_MOESM3_ESM.xlsx]

## Sheet: Supplementary tables list
Supp table	Title
Supplementary Table 1	Detailed cohorts characteristics’.
Supplementary Table 2	Statistical hypotheses and decision rules of the PEVOsq basket trial.
Supplementary Table 3	Objective response rate according to clinical parameters. P-values from Chi-squared or Fisher exact test are reported. All statistical tests were two-sided. No adjustments were made for multiple comparisons.
Supplementary Table 4	Summary of treatment-related adverse events by worst grade
Supplementary Table 5	Summary of vorinostat-related adverse events by worst grade
Supplementary Table 6	Summary of pembrolizumab-related adverse events by worst grade
Supplementary Table 7	Summary of treatment-related adverse events grade 3 and 4
Supplementary Table 8	Summary of treatment-related serious adverse events by worst grade
Supplementary Table 9	Summary of treatment administration and dose-intensity.
Supplementary Table 10	Objective response rate according to biomarkers in the per-protocol population. P-values from Chi-squared or Fisher exact test are reported. All statistical tests were two-sided. No adjustments were made for multiple comparisons.
Supplementary Table 11	Progression-free survival according to genomic alterations. P-values from Log-rank test are reported. All statistical tests were two-sided. No adjustments were made for multiple comparisons.
Supplementary Table 12	Overall survival according to genomic alterations. P-values from Logrank test are reported. All statistical tests were two-sided. No adjustments were made for multiple comparisons.
Supplementary Table 13	Progression-free survival according to mutational pathway-based analyses. P-values from Log-rank test are reported. All statistical tests were two-sided. No adjustments were made for multiple comparisons.
Supplementary Table 14	Overall survival according to mutational pathway-based analyses. P-values from Log-rank test are reported. All statistical tests were two-sided. No adjustments were made for multiple comparisons.
Supplementary Table 15	Genes associated with curated mutational pathways

## Sheet: Supplementary Table 1
Supplementary Table 1. Detailed cohorts characteristics’.
Patient ID	Primary cancer site	Safety population	Per Protocol population	Biopsy location	Specification if other	Age	Sex	Number of prior lines	Best response (RECIST inv)	PD-L1 IHC: CPS score	DRAGEN WES SNV done	DRAGEN constit WES done	DRAGEN WES CNV done	raw data WES	raw data constituti WES	TMB	Nonsynonymous TMB	MSI	HPV status
P-0099	HEAD AND NECK	Yes	Yes	NODE		77	female	0	PD	99	Yes	Yes	Yes	Yes	Yes	3.35	2.48	4.54	HPV-
P-0109	HEAD AND NECK	Yes	Yes	OTHER	RIGHT ORAL CAVITY FLOOR	65	male	0	SD	5	No	No	No	No	No	NA	NA	NA	HPV-
P-0115	HEAD AND NECK	Yes	Yes	NASOPHARYNX		54	male	0	SD	35	Yes	Yes	Yes	Yes	Yes	14	9.12	11.6	HPV-
P-0001	ANUS	Yes	Yes	NODE		59	male	3	CR	65	Yes	Yes	Yes	Yes	Yes	5.34	3.62	3.7	HPV16
P-0113	PENIS	Yes	Yes	SKIN		63	male	1	PDclin/Death before TA	5	No	No	No	No	No	0	0	0	HPV-
P-0116	PENIS	Yes	Yes	SKIN		39	male	0	PDclin/Death before TA	50	Yes	Yes	Yes	Yes	Yes	5.37	4.22	5.3	HPV-
P-0002	VULVA/VAGINA	Yes	Yes	NODE		65	female	1	PD	1	Yes	Yes	Yes	Yes	Yes	3.13	2.12	3.29	HPV-
P-0003	ANUS	Yes	Yes	OTHER	PELVIS	73	female	1	PR	4	Yes	Yes	Yes	Yes	Yes	62.26	46	30.77	HPV16
P-0006	VULVA/VAGINA	Yes	Yes	NODE		67	female	0	PD	100	Yes	Yes	Yes	Yes	Yes	6.16	4.49	3.13	HPV-
P-0078	HEAD AND NECK	Yes	Yes	SKIN		18	female	0	PR	1	Yes	Yes	Yes	Yes	Yes	2.75	2.02	4.24	HPV-
P-0095	CERVIX	Yes	No	NODE		48	female	0		15	Yes	Yes	Yes	Yes	Yes	5.39	3.79	3.1	HPV16
P-0114	VULVA/VAGINA	Yes	Yes	CERVIX		63	female	0	PR	85	Yes	Yes	Yes	Yes	Yes	10.79	7.49	5.13	HPV16
P-0007	PENIS	Yes	Yes	NODE		80	male	1	SD	0	No	Yes	No	No	Yes	0	0	0	HPV16
P-0008	ANUS	Yes	Yes	LIVER		54	female	2	PD	10	Yes	Yes	Yes	Yes	Yes	12.34	8.96	4.02	HPV16
P-0079	PENIS	Yes	Yes	NODE		82	male	1	SD	1	Yes	Yes	Yes	Yes	Yes	0.08	0.03	2.69	HPV16
P-0096	VULVA/VAGINA	Yes	Yes	LIVER		60	female	1	PR	2	Yes	Yes	Yes	Yes	Yes	4.33	3.3	4.76	HPV33
P-0107	VULVA/VAGINA	Yes	Yes	NODE		53	female	1	PD	0	No	No	No	No	No	0	0	0	HPV73
P-0009	PENIS	Yes	Yes	OTHER	LEFT EXTERNAL ILIAC INFILTRATION	71	male	1	SD	80	No	Yes	No	No	Yes	0	0	0	HPV-
P-0010	VULVA/VAGINA	Yes	Yes	NODE		56	female	0	SD	0	Yes	Yes	Yes	Yes	Yes	3.16	2.4	5.99	HPV16
P-0011	CERVIX	Yes	Yes	LUNG		49	female	1	SD	18	No	No	No	No	No	NA	NA	NA	NA
P-0012	ANUS	Yes	Yes	LIVER		72	female	1	SD	0	Yes	Yes	Yes	Yes	Yes	12.67	8.25	3.82	HPV16
P-0013	ANUS	Yes	Yes	NODE		67	male	1	CR	20	Yes	Yes	Yes	Yes	Yes	3.4	2.51	3.21	HPV16
P-0014	ANUS	Yes	Yes	LUNG		61	female	0	CR		No	No	No	No	No	NA	NA	NA	NA
P-0015	CERVIX	Yes	Yes	CERVIX		71	female	1	SD	0	No	No	No	No	No	0	0	0	HPV-
P-0017	ANUS	Yes	Yes	LIVER		67	female	2	SD	1	Yes	Yes	Yes	Yes	Yes	5.07	3.65	5.57	HPV16
P-0018	ANUS	Yes	Yes	LIVER		84	female	1	PR	15	Yes	Yes	Yes	Yes	Yes	15.28	10.65	5.04	HPV16
P-0064	HEAD AND NECK	Yes	Yes	LUNG		56	male	1	PD	3	Yes	Yes	Yes	Yes	Yes	4.66	3.38	3.71	HPV-
P-0073	ANUS	Yes	Yes	LIVER		66	female	4	SD	0	Yes	Yes	Yes	Yes	Yes	3.13	2.37	4.78	HPV16
P-0082	HEAD AND NECK	Yes	Yes	OTHER	LUMBAR	68	male	0	PD	2	Yes	Yes	Yes	Yes	Yes	7.57	4.96	6.08	HPV-
P-0083	PENIS	Yes	Yes	NODE		74	male	1	PD		No	No	No	No	No	NA	NA	NA	NA
P-0100	ANUS	Yes	Yes	LIVER		59	female	1	PR	17	Yes	Yes	Yes	Yes	Yes	16.59	11.25	4.09	HPV31
P-0105	HEAD AND NECK	Yes	Yes	NODE		69	male	0	PR	20	No	No	No	No	No	0	0	0	HPV-
P-0019	ANUS	Yes	Yes	LIVER		74	female	4	PDclin/Death before TA	0	Yes	Yes	Yes	Yes	Yes	5.09	3.57	3.58	HPV16
P-0020	ANUS	Yes	Yes	OTHER	ANAL CANAL	64	female	2	PD	3	Yes	Yes	Yes	Yes	Yes	6.16	4.39	2.76	HPV16
P-0021	ANUS	Yes	Yes	LUNG		58	female	1	PD	10	Yes	Yes	Yes	Yes	Yes	12.58	8.63	5.19	HPV16
P-0084	PENIS	Yes	Yes	NODE		66	male	2	SD	95	Yes	Yes	Yes	Yes	Yes	6.81	5.2	2.98	HPV16
P-0111	CERVIX	Yes	Yes	NODE		41	female	3	PD	1	Yes	Yes	Yes	Yes	Yes	11.3	7.76	4.07	HPV16
P-0067	CERVIX	Yes	Yes	NODE		39	female	3	SD	60	Yes	Yes	Yes	Yes	Yes	5.58	3.98	4.04	HPV16
P-0112	HEAD AND NECK	Yes	Yes	LUNG		61	male	0	PD	5	Yes	Yes	Yes	Yes	Yes	4.79	3.43	6.45	HPV-
P-0022	CERVIX	Yes	Yes	CERVIX		55	female	0	PR	7	Yes	Yes	Yes	Yes	Yes	3.76	2.72	5.35	HPV18
P-0023	ANUS	Yes	Yes	NODE		61	male	3	SD	40	No	No	No	No	No	NA	NA	NA	NA
P-0024	ANUS	Yes	Yes	NODE		75	female	0	PR	75	No	No	No	No	No	0	0	0	HPV16
P-0025	CERVIX	No	No	OTHER	VAGINA	85	female	3		10	Yes	Yes	Yes	Yes	Yes	4.14	2.78	8.63	HPV45
P-0026	CERVIX	Yes	Yes	CERVIX		75	female	1	SD	80	No	No	No	No	No	0	0	0	HPV16
P-0027	CERVIX	Yes	Yes	CERVIX		69	female	1	PR	30	Yes	Yes	Yes	Yes	Yes	1.5	1.28	4.12	HPV-
P-0028	HEAD AND NECK	Yes	Yes	NASOPHARYNX		59	male	0	SD	0	Yes	Yes	Yes	Yes	Yes	4.68	3.16	10.41	HPV-
P-0029	HEAD AND NECK	Yes	No	NODE		72	male	1		13	No	No	No	No	No	0	0	0	HPV-
P-0065	ANUS	Yes	Yes	OTHER	ANUS	73	female	0	SD	5	Yes	Yes	Yes	Yes	Yes	1.58	0.93	4.49	HPV16
P-0068	HEAD AND NECK	Yes	Yes	NODE		45	male	1	PD	11	No	No	No	No	No	0	0	0	HPV-
P-0069	VULVA/VAGINA	Yes	Yes	OTHER	VULVA	85	female	0	SD	10	No	No	No	No	No	0	0	0	HPV-
P-0074	HEAD AND NECK	Yes	Yes	OTHER	TONGUE	56	male	1	SD	0	Yes	Yes	Yes	Yes	Yes	9.48	6.97	4.37	HPV-
P-0085	HEAD AND NECK	Yes	Yes	NODE		53	male	0	PR	0	Yes	Yes	Yes	Yes	Yes	3.51	2.4	6.71	HPV-
P-0086	HEAD AND NECK	Yes	Yes	NODE		67	male	0	PR	90	Yes	Yes	Yes	Yes	Yes	22.23	16.21	4.9	HPV-
P-0030	CERVIX	Yes	Yes	PERITONEUM		31	female	1	PD		No	No	No	No	No	0	0	0	HPV16
P-0031	VULVA/VAGINA	Yes	Yes	OTHER	VULVA	59	female	0	PD	13	No	No	No	No	No	0	0	0	HPV-
P-0032	VULVA/VAGINA	Yes	Yes	PERITONEUM		73	female	0	SD		No	No	No	No	No	0	0	0	HPV-
P-0075	PENIS	Yes	Yes	NODE	RETROPERITONEAL	72	male	2	PR	95	Yes	Yes	Yes	Yes	Yes	16.45	10.76	3.72	HPV16
P-0097	CERVIX	Yes	Yes	OTHER	LUMBO-AORTIC LYMPH NODE	49	female	0	PR	15	No	No	No	No	No	0	0	0	HPV59
P-0033	CERVIX	Yes	Yes	NASOPHARYNX		50	female	2	SD	0	No	No	No	No	No	0	0	0	HPV16
P-0034	CERVIX	Yes	Yes	NASOPHARYNX		61	female	2	PR	10	Yes	Yes	Yes	Yes	Yes	9.12	6.56	5.47	HPV73
P-0035	CERVIX	Yes	Yes	LUNG		73	female	1	PR	5	No	No	No	No	No	0	0	0	NA
P-0036	CERVIX	Yes	Yes	OTHER		46	female	0	PD		Yes	Yes	Yes	Yes	Yes	0.08	0.03	2.96	HPV-
P-0037	HEAD AND NECK	Yes	Yes	NODE		68	female	1	PD	0	Yes	Yes	Yes	Yes	Yes	3.89	3	7.39	HPV-
P-0090	CERVIX	Yes	Yes	PERITONEUM		54	female	2	PD	15	Yes	Yes	Yes	Yes	Yes	10.24	7.16	6.31	HPV59
P-0091	CERVIX	Yes	Yes	CERVIX		63	female	2	CR		Yes	Yes	Yes	Yes	Yes	15.91	11.47	5.98	HPV16
P-0101	VULVA/VAGINA	Yes	Yes	LIVER		40	female	1	PD	0	Yes	Yes	Yes	Yes	Yes	5.31	3.7	5.09	HPV16
P-0038	CERVIX	Yes	Yes	MUSCLES		52	female	1	PD	15	Yes	Yes	Yes	Yes	Yes	7.38	5.12	6.82	HPV16
P-0039	VULVA/VAGINA	Yes	Yes	SKIN		78	female	1	PD	7	Yes	Yes	Yes	Yes	Yes	34.67	24.98	6.32	HPV16
P-0040	ANUS	Yes	Yes	PLEURAL		71	female	3	PR		No	No	No	No	No	0	0	0	HPV16
P-0041	CERVIX	Yes	Yes	NODE		75	female	1	CR	15	No	Yes	No	No	Yes	0	0	0	HPV16
P-0042	HEAD AND NECK	Yes	Yes	NODE		56	male	0	SD	35	Yes	Yes	Yes	Yes	Yes	3.68	2.83	8.25	HPV-
P-0043	CERVIX	Yes	Yes	OTHER		34	female	1	SD	10	Yes	Yes	Yes	Yes	Yes	5.04	3.4	5.91	HPV16
P-0044	CERVIX	Yes	Yes	NODE		73	female	3	PR	3	Yes	Yes	Yes	Yes	Yes	8.77	6.29	5.7	HPV18
P-0045	VULVA/VAGINA	Yes	Yes	NODE	PRE-SACRAL	75	female	0	CR	20	Yes	Yes	Yes	Yes	Yes	47.42	34.92	33.04	HPV16
P-0046	HEAD AND NECK	Yes	Yes	OTHER	TONGUE	59	female	0	SD	31	Yes	Yes	Yes	Yes	Yes	5.23	3.51	5.22	HPV-
P-0047	ANUS	Yes	Yes	OTHER	PRE-SACRAL	54	female	2	PD	90	Yes	Yes	Yes	Yes	Yes	5.04	3.84	6.16	HPV16
P-0087	HEAD AND NECK	Yes	Yes	OTHER	THREE RIGHT FOLDS	59	male	0	PD	80	No	No	No	No	No	NA	NA	NA	NA
P-0088	HEAD AND NECK	Yes	Yes	OTHER	BASE OF TONGUE	54	male	0	SD	10	Yes	Yes	Yes	Yes	Yes	7.74	5.69	3.5	HPV16
P-0092	HEAD AND NECK	Yes	Yes	OTHER	RIGHT AXILLARY LYMPH NODE	60	male	1	PD	5	No	No	No	No	No	0	0	0	HPV-
P-0104	VULVA/VAGINA	Yes	Yes	NODE		55	female	1	SD	3	Yes	Yes	Yes	Yes	Yes	7.27	5.09	2.52	HPV-
P-0108	HEAD AND NECK	Yes	Yes	OTHER	TONGUE	50	male	0	SD	10	Yes	Yes	Yes	Yes	Yes	12.31	7.35	18.99	HPV-
P-0110	HEAD AND NECK	Yes	Yes	OTHER	TONGUE	63	male	0	SD	15	No	No	No	No	No	0	0	0	HPV-
P-0048	ANUS	Yes	Yes	LUNG		54	female	0	SD	11	Yes	Yes	Yes	Yes	Yes	11.03	7.79	4.74	HPV16
P-0049	ANUS	Yes	Yes	LIVER		65	male	1	PD	1	Yes	Yes	Yes	Yes	Yes	4.82	3.38	4.91	HPV16
P-0050	ANUS	Yes	Yes	NODE		64	female	4	SD	10	Yes	Yes	Yes	Yes	Yes	6.62	4.39	6.07	HPV16
P-0051	ANUS	Yes	Yes	NODE		49	male	1	SD	3	Yes	Yes	Yes	Yes	Yes	13.48	9.78	7.16	HPV16
P-0052	LUNG	Yes	Yes	LUNG		70	male	1	PD	0	Yes	Yes	Yes	Yes	Yes	20.21	14.3	8.35	HPV-
P-0053	CERVIX	Yes	Yes	CERVIX		64	female	1	PR	30	Yes	Yes	Yes	Yes	Yes	8.53	5.83	6.85	HPV35
P-0054	VULVA/VAGINA	Yes	Yes	MUSCLES		52	female	1	PD	25	Yes	Yes	Yes	Yes	Yes	19.61	13.97	6.74	HPV16
P-0055	CERVIX	Yes	Yes	OTHER	BLADDER	54	female	1	SD	5	Yes	Yes	Yes	Yes	Yes	5.67	4.17	5.28	HPV16
P-0056	ANUS	Yes	Yes	OTHER	VAGINA	63	female	2	SD	10	Yes	Yes	Yes	Yes	Yes	4.28	3.27	8.43	HPV16
P-0057	CERVIX	Yes	No	CERVIX		33	female	0		1	Yes	Yes	Yes	Yes	Yes	4.17	3.02	7.74	HPV16
P-0058	ANUS	Yes	Yes	SKIN		59	female	2	CR	45	Yes	Yes	Yes	Yes	Yes	12.47	8.74	5.26	HPV16
P-0059	ANUS	Yes	Yes	OTHER	LEFT LATERO-UMBILICAL SOFT PART	67	female	2	SD	0	Yes	Yes	Yes	Yes	Yes	4.6	3.32	6.7	HPV16
P-0066	LUNG	Yes	Yes	NODE		68	male	1	SD	3	Yes	Yes	Yes	Yes	Yes	12.64	9.12	5.48	HPV-
P-0071	ANUS	Yes	Yes	KIDNEY		57	female	2	SD	0	Yes	Yes	Yes	Yes	Yes	2.29	1.72	3.24	HPV16
P-0089	PENIS	Yes	Yes	NODE		72	male	2	PR	100	Yes	Yes	Yes	Yes	Yes	5.61	4.11	4	HPV-
P-0106	HEAD AND NECK	Yes	Yes	LUNG		57	male	1	SD	15	Yes	Yes	Yes	Yes	Yes	18.77	13.1	3.16	HPV16
P-0060	HEAD AND NECK	Yes	Yes	NODE		45	male	0	SD	2	No	No	No	No	No	0	0	0	HPV-
P-0061	HEAD AND NECK	Yes	Yes	OTHER	ORAL FLOOR	54	male	1	SD	0	Yes	Yes	Yes	Yes	Yes	6.24	4.28	3.75	HPV-
P-0062	VULVA/VAGINA	Yes	Yes	NODE		76	female	0	PDclin/Death before TA	5	Yes	Yes	Yes	Yes	Yes	2.78	2.02	3.7	HPV-
P-0070	VULVA/VAGINA	Yes	No	SKIN		60	female	0		8	Yes	Yes	Yes	Yes	Yes	2.32	1.61	3.12	HPV-
P-0081	HEAD AND NECK	Yes	Yes	LUNG		66	male	0	PR	50	No	No	No	No	No	0	0	0	HPV-
P-0093	CERVIX	Yes	Yes	CERVIX		45	female	1	SD	7	Yes	Yes	Yes	Yes	Yes	4.39	3.32	4.83	HPV16
P-0094	CERVIX	Yes	Yes	LIVER		43	female	1	PD	5	Yes	Yes	Yes	Yes	Yes	0	0	2.33	HPV-
P-0063	HEAD AND NECK	Yes	Yes	NODE	RIGHT OCCIPITAL SUBCUTANEOUS NODULE	73	female	1	SD	7	Yes	Yes	Yes	Yes	Yes	5.28	3.87	3.56	HPV-
P-0072	PENIS	Yes	Yes	LUNG		69	male	2	PD		No	No	No	No	No	NA	NA	NA	NA
P-0076	PENIS	Yes	Yes	NODE		47	male	2	PD	0	Yes	Yes	Yes	Yes	Yes	2.04	1.31	3.41	HPV-
P-0077	ANUS	Yes	Yes	LUNG		63	male	0	SD		Yes	Yes	Yes	Yes	Yes	0.05	0.05	3.61	HPV-
P-0098	ANUS	Yes	Yes	NODE		56	female	2	SD	20	Yes	Yes	Yes	Yes	Yes	6.84	4.55	4.13	HPV16
P-0102	ANUS	Yes	Yes	OTHER	VAGINA	56	female	2	SD	30	Yes	Yes	Yes	Yes	Yes	7.41	5.45	3.86	HPV16
P-0103	VULVA/VAGINA	Yes	Yes	OTHER	VAGINA	73	female	1	PD	3	Yes	Yes	Yes	Yes	Yes	3.73	2.89	3.46	HPV16

## Sheet: Supplementary Table 2
Supplementary Table 2. Statistical hypotheses and decision rules of the PEVOsq basket trial.
Cohort	p0	p1	Alpha	Power	No. of evaluable / included patients	Sufficiently active
Head and Neck	10%(9)	0.35	0.05	0.9	25 / 27	≥6 CR/PR
Cervix	5%(58)	0.3	0.05	0.95	24/ 26	≥4 CR/PR
Lung (closed)	15%(7)	0.4	0.05	0.85	23 / 25	≥7 CR/PR
Anus	15%(59)	0.4	0.05	0.9	27 / 29	≥8 CR/PR
Penis	0.05	0.3	0.1	0.85	2025-11-10	≥2 CR/PR
Vulva/vagina	5%(17)	0.3	0.05	0.9	16 / 17	≥3 CR/PR

## Sheet: Supplementary Table 3
Supplementary Table 3. Objective response rate according to clinical parameters.
Clinical data		Total N = 107	SD/PD N=79	CR/PR N=28
Age p = 0.01
<60 years 48 (45%) 41 (85%) 7 (15%)
>60 years 59 (55%) 38 (64%) 21 (36%)
Sex p = 0.26
male 40 (37%) 32 (80%) 8 (20%)
female 67 (63%) 47 (70%) 20 (30%)
Number of prior lines p = 0.39
0 35 (33%) 24 (69%) 11 (31%)
>1 72 (67%) 55 (76%) 17 (24%)

## Sheet: Supplementary Table 4
Supplementary Table 4. Summary of treatment-related adverse events by worst grade
	Overall (N=111)
Number of patients with at least one TRAE	101 (91%)
GASTROINTESTINAL DISORDERS	76 (69%)
Grade 1	23 (21%)
Grade 2	42 (38%)
Grade 3	11 (9.9%)
Abdominal Distension	1 (0.9%)
Grade 2	1 (0.9%)
Abdominal Pain	8 (7.2%)
Grade 1	6 (5.4%)
Grade 2	2 (1.8%)
Abdominal Pain Upper	3 (2.7%)
Grade 1	3 (2.7%)
Anorectal Disorder	1 (0.9%)
Grade 1	1 (0.9%)
Colitis	1 (0.9%)
Grade 1	1 (0.9%)
Constipation	8 (7.2%)
Grade 1	3 (2.7%)
Grade 2	5 (4.5%)
Diarrhea	41 (37%)
Grade 1	19 (17%)
Grade 2	15 (14%)
Grade 3	7 (6.3%)
Dry Mouth	9 (8.1%)
Grade 1	7 (6.3%)
Grade 2	2 (1.8%)
Dyspepsia	3 (2.7%)
Grade 1	2 (1.8%)
Grade 2	1 (0.9%)
Fecaloma	1 (0.9%)
Grade 1	1 (0.9%)
Gastritis	1 (0.9%)
Grade 1	1 (0.9%)
Gastroesophageal Reflux Disease	1 (0.9%)
Grade 2	1 (0.9%)
Nausea	56 (51%)
Grade 1	19 (17%)
Grade 2	34 (31%)
Grade 3	3 (2.7%)
Oral Pain	1 (0.9%)
Grade 1	1 (0.9%)
Proctalgia	1 (0.9%)
Grade 1	1 (0.9%)
Rectal Hemorrhage	1 (0.9%)
Grade 1	1 (0.9%)
Stomatitis	3 (2.7%)
Grade 1	1 (0.9%)
Grade 2	2 (1.8%)
Vomiting	29 (26%)
Grade 1	16 (14%)
Grade 2	12 (11%)
Grade 3	1 (0.9%)
GENERAL DISORDERS AND ADMINISTRATION SITE CONDITIONS	73 (66%)
Grade 1	24 (22%)
Grade 2	39 (35%)
Grade 3	10 (9.0%)
Asthenia	47 (42%)
Grade 1	12 (11%)
Grade 2	28 (25%)
Grade 3	7 (6.3%)
Chest Pain	1 (0.9%)
Grade 1	1 (0.9%)
Chills	1 (0.9%)
Grade 1	1 (0.9%)
Fatigue	30 (27%)
Grade 1	13 (12%)
Grade 2	14 (13%)
Grade 3	3 (2.7%)
General Physical Health Deterioration	2 (1.8%)
Grade 2	1 (0.9%)
Grade 3	1 (0.9%)
Hyperthermia	1 (0.9%)
Grade 2	1 (0.9%)
Impaired Healing	1 (0.9%)
Grade 2	1 (0.9%)
Localized Oedema	1 (0.9%)
Grade 1	1 (0.9%)
Malaise	1 (0.9%)
Grade 2	1 (0.9%)
Mucosal Dryness	1 (0.9%)
Grade 1	1 (0.9%)
Mucosal Inflammation	5 (4.5%)
Grade 1	3 (2.7%)
Grade 2	2 (1.8%)
Oedema Peripheral	2 (1.8%)
Grade 1	2 (1.8%)
Pain	1 (0.9%)
Grade 1	1 (0.9%)
Pyrexia	2 (1.8%)
Grade 1	1 (0.9%)
Grade 2	1 (0.9%)
Xerosis	6 (5.4%)
Grade 1	6 (5.4%)
BLOOD AND LYMPHATIC SYSTEM DISORDERS	62 (56%)
Grade 1	15 (14%)
Grade 2	26 (23%)
Grade 3	18 (16%)
Grade 4	3 (2.7%)
Anemia	45 (41%)
Grade 1	15 (14%)
Grade 2	18 (16%)
Grade 3	10 (9.0%)
Grade 4	2 (1.8%)
Leukopenia	2 (1.8%)
Grade 1	1 (0.9%)
Grade 3	1 (0.9%)
Lymphopenia	13 (12%)
Grade 1	3 (2.7%)
Grade 2	8 (7.2%)
Grade 3	2 (1.8%)
Neutropenia	5 (4.5%)
Grade 2	3 (2.7%)
Grade 3	2 (1.8%)
Thrombocytopenia	33 (30%)
Grade 1	15 (14%)
Grade 2	12 (11%)
Grade 3	4 (3.6%)
Grade 4	2 (1.8%)
Thrombocytosis	1 (0.9%)
Grade 1	1 (0.9%)
INVESTIGATIONS	61 (55%)
Grade 1	20 (18%)
Grade 2	31 (28%)
Grade 3	9 (8.1%)
Grade 4	1 (0.9%)
Alanine Aminotransferase Increased	2 (1.8%)
Grade 2	1 (0.9%)
Grade 3	1 (0.9%)
Aspartate Aminotransferase Increased	1 (0.9%)
Grade 3	1 (0.9%)
Blood Albumin Decreased	1 (0.9%)
Grade 1	1 (0.9%)
Blood Alkaline Phosphatase Increased	4 (3.6%)
Grade 1	3 (2.7%)
Grade 2	1 (0.9%)
Blood Creatine Increased	1 (0.9%)
Grade 2	1 (0.9%)
Blood Creatine Phosphokinase	1 (0.9%)
Grade 1	1 (0.9%)
Blood Creatine Phosphokinase Increased	6 (5.4%)
Grade 1	5 (4.5%)
Grade 3	1 (0.9%)
Blood Creatinine	1 (0.9%)
Grade 1	1 (0.9%)
Blood Creatinine Increased	42 (38%)
Grade 1	15 (14%)
Grade 2	23 (21%)
Grade 3	4 (3.6%)
Blood Glucose Increased	1 (0.9%)
Grade 1	1 (0.9%)
Blood Thyroid Stimulating Hormone	1 (0.9%)
Grade 2	1 (0.9%)
Blood Thyroid Stimulating Hormone Increased	2 (1.8%)
Grade 1	2 (1.8%)
Creatinine Renal Clearance Decreased	1 (0.9%)
Grade 1	1 (0.9%)
Glomerular Filtration Rate Decreased	1 (0.9%)
Grade 1	1 (0.9%)
International Normalized Ratio Increased	1 (0.9%)
Grade 1	1 (0.9%)
Lymphocyte Count Decreased	2 (1.8%)
Grade 2	1 (0.9%)
Grade 3	1 (0.9%)
Platelet Count Decreased	8 (7.2%)
Grade 1	2 (1.8%)
Grade 2	3 (2.7%)
Grade 3	2 (1.8%)
Grade 4	1 (0.9%)
Thyroxine Increased	1 (0.9%)
Grade 1	1 (0.9%)
Weight Decreased	13 (12%)
Grade 1	6 (5.4%)
Grade 2	7 (6.3%)
METABOLISM AND NUTRITION DISORDERS	47 (42%)
Grade 1	19 (17%)
Grade 2	22 (20%)
Grade 3	6 (5.4%)
Cell Death	1 (0.9%)
Grade 1	1 (0.9%)
Decreased Appetite	41 (37%)
Grade 1	14 (13%)
Grade 2	22 (20%)
Grade 3	5 (4.5%)
Dehydration	2 (1.8%)
Grade 1	1 (0.9%)
Grade 2	1 (0.9%)
Hypercalcemia	1 (0.9%)
Grade 1	1 (0.9%)
Hyperglycemia	2 (1.8%)
Grade 1	1 (0.9%)
Grade 2	1 (0.9%)
Hyperkaliemia	1 (0.9%)
Grade 1	1 (0.9%)
Hypoalbuminemia	1 (0.9%)
Grade 1	1 (0.9%)
Hypokalemia	4 (3.6%)
Grade 1	3 (2.7%)
Grade 3	1 (0.9%)
Hypomagnesaemia	2 (1.8%)
Grade 1	1 (0.9%)
Grade 2	1 (0.9%)
Hyponatremia	4 (3.6%)
Grade 1	3 (2.7%)
Grade 2	1 (0.9%)
Hypophosphatemia	1 (0.9%)
Grade 2	1 (0.9%)
RENAL AND URINARY DISORDERS	31 (28%)
Grade 1	8 (7.2%)
Grade 2	17 (15%)
Grade 3	4 (3.6%)
Grade 4	2 (1.8%)
Acute Kidney Injury	9 (8.1%)
Grade 2	4 (3.6%)
Grade 3	4 (3.6%)
Grade 4	1 (0.9%)
Chronic Kidney Disease	3 (2.7%)
Grade 2	2 (1.8%)
Grade 4	1 (0.9%)
Dysuria	1 (0.9%)
Grade 2	1 (0.9%)
Renal Failure	23 (21%)
Grade 1	8 (7.2%)
Grade 2	13 (12%)
Grade 3	2 (1.8%)
Urinary Fistula	1 (0.9%)
Grade 2	1 (0.9%)
SKIN AND SUBCUTANEOUS TISSUE DISORDERS	30 (27%)
Grade 1	20 (18%)
Grade 2	9 (8.1%)
Grade 3	1 (0.9%)
Alopecia	12 (11%)
Grade 1	8 (7.2%)
Grade 2	4 (3.6%)
Cutaneous Lupus Erythematosus	1 (0.9%)
Grade 3	1 (0.9%)
Dry Skin	12 (11%)
Grade 1	10 (9.0%)
Grade 2	2 (1.8%)
Erythema	2 (1.8%)
Grade 1	2 (1.8%)
Hidradenitis	1 (0.9%)
Grade 2	1 (0.9%)
Nail Discoloration	1 (0.9%)
Grade 1	1 (0.9%)
Onychalgia	1 (0.9%)
Grade 2	1 (0.9%)
Onycholysis	1 (0.9%)
Grade 1	1 (0.9%)
Palmar-Plantar Erythrodysaesthesia Syndrome	1 (0.9%)
Grade 1	1 (0.9%)
Pruritus	6 (5.4%)
Grade 1	4 (3.6%)
Grade 2	2 (1.8%)
Psoriasis	1 (0.9%)
Grade 1	1 (0.9%)
Purpura	1 (0.9%)
Grade 1	1 (0.9%)
Rash	5 (4.5%)
Grade 1	5 (4.5%)
Rash Erythematous	1 (0.9%)
Grade 1	1 (0.9%)
Rash Macular	1 (0.9%)
Grade 1	1 (0.9%)
Rash Maculo-Papular	1 (0.9%)
Grade 3	1 (0.9%)
Seborrheic Dermatitis	1 (0.9%)
Grade 1	1 (0.9%)
Skin Fissures	1 (0.9%)
Grade 1	1 (0.9%)
Xeroderma	1 (0.9%)
Grade 1	1 (0.9%)
MUSCULOSKELETAL AND CONNECTIVE TISSUE DISORDERS	21 (19%)
Grade 1	14 (13%)
Grade 2	6 (5.4%)
Grade 3	1 (0.9%)
Arthralgia	5 (4.5%)
Grade 1	5 (4.5%)
Back Pain	2 (1.8%)
Grade 1	2 (1.8%)
Muscle Spasms	11 (9.9%)
Grade 1	8 (7.2%)
Grade 2	3 (2.7%)
Muscular Weakness	1 (0.9%)
Grade 3	1 (0.9%)
Myalgia	6 (5.4%)
Grade 1	4 (3.6%)
Grade 2	2 (1.8%)
Myositis	1 (0.9%)
Grade 2	1 (0.9%)
Rhabdomyolysis	1 (0.9%)
Grade 3	1 (0.9%)
Rheumatic Disorder	1 (0.9%)
Grade 1	1 (0.9%)
NERVOUS SYSTEM DISORDERS	20 (18%)
Grade 1	12 (11%)
Grade 2	7 (6.3%)
Grade 3	1 (0.9%)
Dysgeusia	12 (11%)
Grade 1	5 (4.5%)
Grade 2	6 (5.4%)
Grade 3	1 (0.9%)
Epilepsy	1 (0.9%)
Grade 1	1 (0.9%)
Memory Impairment	1 (0.9%)
Grade 1	1 (0.9%)
Neuralgia	1 (0.9%)
Grade 2	1 (0.9%)
Neuropathy Peripheral	2 (1.8%)
Grade 1	2 (1.8%)
Neurotoxicity	1 (0.9%)
Grade 1	1 (0.9%)
Sciatica	1 (0.9%)
Grade 1	1 (0.9%)
Tremor	1 (0.9%)
Grade 1	1 (0.9%)
ENDOCRINE DISORDERS	12 (11%)
Grade 1	5 (4.5%)
Grade 2	5 (4.5%)
Grade 3	2 (1.8%)
Adrenal Insufficiency	2 (1.8%)
Grade 3	2 (1.8%)
Hyperthyroidism	3 (2.7%)
Grade 1	3 (2.7%)
Hypothyroidism	10 (9.0%)
Grade 1	5 (4.5%)
Grade 2	5 (4.5%)
Thyroid Disorder	1 (0.9%)
Grade 1	1 (0.9%)
RESPIRATORY, THORACIC AND MEDIASTINAL DISORDERS	6 (5.4%)
Grade 1	6 (5.4%)
Dysphonia	3 (2.7%)
Grade 1	3 (2.7%)
Dyspnea	2 (1.8%)
Grade 1	2 (1.8%)
Epistaxis	1 (0.9%)
Grade 1	1 (0.9%)
INFECTIONS AND INFESTATIONS	5 (4.5%)
Grade 1	3 (2.7%)
Grade 2	2 (1.8%)
Conjunctivitis	2 (1.8%)
Grade 1	2 (1.8%)
Cystitis	1 (0.9%)
Grade 2	1 (0.9%)
Folliculitis	1 (0.9%)
Grade 1	1 (0.9%)
Gingivitis	1 (0.9%)
Grade 2	1 (0.9%)
Rash Pustular	1 (0.9%)
Grade 1	1 (0.9%)
REPRODUCTIVE SYSTEM AND BREAST DISORDERS	4 (3.6%)
Grade 1	1 (0.9%)
Grade 2	2 (1.8%)
Grade 3	1 (0.9%)
Female Genital Tract Fistula	1 (0.9%)
Grade 3	1 (0.9%)
Intermenstrual Bleeding	2 (1.8%)
Grade 1	1 (0.9%)
Grade 2	1 (0.9%)
Pelvic Pain	1 (0.9%)
Grade 2	1 (0.9%)
EAR AND LABYRINTH DISORDERS	3 (2.7%)
Grade 1	3 (2.7%)
Vertigo	3 (2.7%)
Grade 1	3 (2.7%)
EYE DISORDERS	2 (1.8%)
Grade 1	2 (1.8%)
Dry Eye	1 (0.9%)
Grade 1	1 (0.9%)
Visual Impairment	1 (0.9%)
Grade 1	1 (0.9%)
PSYCHIATRIC DISORDERS	2 (1.8%)
Grade 1	1 (0.9%)
Grade 2	1 (0.9%)
Aversion	1 (0.9%)
Grade 1	1 (0.9%)
Insomnia	1 (0.9%)
Grade 2	1 (0.9%)
CARDIAC DISORDERS	1 (0.9%)
Grade 1	1 (0.9%)
Palpitations	1 (0.9%)
Grade 1	1 (0.9%)
HEPATOBILIARY DISORDERS	1 (0.9%)
Grade 3	1 (0.9%)
Cholestasis	1 (0.9%)
Grade 3	1 (0.9%)
INJURY, POISONING AND PROCEDURAL COMPLICATIONS	1 (0.9%)
Grade 1	1 (0.9%)
Abdominal Injury	1 (0.9%)
Grade .	1 (0.9%)
Wound Secretion	1 (0.9%)
Grade 1	1 (0.9%)
VASCULAR DISORDERS	1 (0.9%)
Grade 1	1 (0.9%)
Hot Flush	1 (0.9%)
Grade 1	1 (0.9%)
Hypotension	1 (0.9%)
Grade 1	1 (0.9%)
NOT CODED	24 (22%)
Grade 1	18 (16%)
Grade 2	4 (3.6%)
Grade 3	2 (1.8%)

## Sheet: Supplementary Table 5
Supplementary Table 5. Summary of vorinostat-related adverse events by worst grade
	Overall (N=111)
Number of patients with at least one TRAE related to vorinostat N (%)	100 (90%)
GASTROINTESTINAL DISORDERS	76 (69%)
Grade 1	23 (21%)
Grade 2	43 (39%)
Grade 3	10 (9.0%)
Abdominal Distension	1 (0.9%)
Grade 2	1 (0.9%)
Abdominal Pain	8 (7.2%)
Grade 1	6 (5.4%)
Grade 2	2 (1.8%)
Abdominal Pain Upper	3 (2.7%)
Grade 1	3 (2.7%)
Anorectal Disorder	1 (0.9%)
Grade 1	1 (0.9%)
Constipation	7 (6.3%)
Grade 1	2 (1.8%)
Grade 2	5 (4.5%)
Diarrhea	40 (36%)
Grade 1	19 (17%)
Grade 2	15 (14%)
Grade 3	6 (5.4%)
Dry Mouth	8 (7.2%)
Grade 1	6 (5.4%)
Grade 2	2 (1.8%)
Dyspepsia	3 (2.7%)
Grade 1	2 (1.8%)
Grade 2	1 (0.9%)
Fecaloma	1 (0.9%)
Grade 1	1 (0.9%)
Gastritis	1 (0.9%)
Grade 1	1 (0.9%)
Gastrooesophageal Reflux Disease	1 (0.9%)
Grade 2	1 (0.9%)
Nausea	56 (51%)
Grade 1	19 (17%)
Grade 2	34 (31%)
Grade 3	3 (2.7%)
Oral Pain	1 (0.9%)
Grade 1	1 (0.9%)
Proctalgia	1 (0.9%)
Grade 1	1 (0.9%)
Rectal Haemorrhage	1 (0.9%)
Grade 1	1 (0.9%)
Stomatitis	3 (2.7%)
Grade 1	1 (0.9%)
Grade 2	2 (1.8%)
Vomiting	29 (26%)
Grade 1	16 (14%)
Grade 2	12 (11%)
Grade 3	1 (0.9%)
GENERAL DISORDERS AND ADMINISTRATION SITE CONDITIONS	73 (66%)
Grade 1	24 (22%)
Grade 2	39 (35%)
Grade 3	10 (9.0%)
Asthenia	47 (42%)
Grade 1	12 (11%)
Grade 2	28 (25%)
Grade 3	7 (6.3%)
Chills	1 (0.9%)
Grade 1	1 (0.9%)
Fatigue	30 (27%)
Grade 1	13 (12%)
Grade 2	14 (13%)
Grade 3	3 (2.7%)
General Physical Health Deterioration	2 (1.8%)
Grade 2	1 (0.9%)
Grade 3	1 (0.9%)
Hyperthermia	1 (0.9%)
Grade 2	1 (0.9%)
Impaired Healing	1 (0.9%)
Grade 2	1 (0.9%)
Malaise	1 (0.9%)
Grade 2	1 (0.9%)
Mucosal Dryness	1 (0.9%)
Grade 1	1 (0.9%)
Mucosal Inflammation	5 (4.5%)
Grade 1	3 (2.7%)
Grade 2	2 (1.8%)
Oedema Peripheral	2 (1.8%)
Grade 1	2 (1.8%)
Pyrexia	2 (1.8%)
Grade 1	1 (0.9%)
Grade 2	1 (0.9%)
Xerosis	6 (5.4%)
Grade 1	6 (5.4%)
BLOOD AND LYMPHATIC SYSTEM DISORDERS	62 (56%)
Grade 1	15 (14%)
Grade 2	26 (23%)
Grade 3	18 (16%)
Grade 4	3 (2.7%)
Anemia	45 (41%)
Grade 1	15 (14%)
Grade 2	18 (16%)
Grade 3	10 (9.0%)
Grade 4	2 (1.8%)
Leukopenia	2 (1.8%)
Grade 1	1 (0.9%)
Grade 3	1 (0.9%)
Lymphopenia	13 (12%)
Grade 1	3 (2.7%)
Grade 2	8 (7.2%)
Grade 3	2 (1.8%)
Neutropenia	4 (3.6%)
Grade 2	2 (1.8%)
Grade 3	2 (1.8%)
Thrombocytopenia	33 (30%)
Grade 1	15 (14%)
Grade 2	12 (11%)
Grade 3	4 (3.6%)
Grade 4	2 (1.8%)
Thrombocytosis	1 (0.9%)
Grade 1	1 (0.9%)
INVESTIGATIONS	58 (52%)
Grade 1	19 (17%)
Grade 2	32 (29%)
Grade 3	6 (5.4%)
Grade 4	1 (0.9%)
Alanine Aminotransferase Increased	1 (0.9%)
Grade 2	1 (0.9%)
Blood Albumin Decreased	1 (0.9%)
Grade 1	1 (0.9%)
Blood Alkaline Phosphatase Increased	4 (3.6%)
Grade 1	3 (2.7%)
Grade 2	1 (0.9%)
Blood Creatine Increased	1 (0.9%)
Grade 2	1 (0.9%)
Blood Creatine Phosphokinase	1 (0.9%)
Grade 1	1 (0.9%)
Blood Creatine Phosphokinase Increased	3 (2.7%)
Grade 1	3 (2.7%)
Blood Creatinine	1 (0.9%)
Grade 1	1 (0.9%)
Blood Creatinine Increased	42 (38%)
Grade 1	15 (14%)
Grade 2	23 (21%)
Grade 3	4 (3.6%)
Blood Thyroid Stimulating Hormone	1 (0.9%)
Grade 2	1 (0.9%)
Blood Thyroid Stimulating Hormone Increased	1 (0.9%)
Grade 1	1 (0.9%)
Creatinine Renal Clearance Decreased	1 (0.9%)
Grade 1	1 (0.9%)
Glomerular Filtration Rate Decreased	1 (0.9%)
Grade 1	1 (0.9%)
International Normalized Ratio Increased	1 (0.9%)
Grade 1	1 (0.9%)
Lymphocyte Count Decreased	1 (0.9%)
Grade 2	1 (0.9%)
Platelet Count Decreased	8 (7.2%)
Grade 1	2 (1.8%)
Grade 2	3 (2.7%)
Grade 3	2 (1.8%)
Grade 4	1 (0.9%)
Weight Decreased	13 (12%)
Grade 1	6 (5.4%)
Grade 2	7 (6.3%)
METABOLISM AND NUTRITION DISORDERS	45 (41%)
Grade 1	17 (15%)
Grade 2	22 (20%)
Grade 3	6 (5.4%)
Cell Death	1 (0.9%)
Grade 1	1 (0.9%)
Decreased Appetite	40 (36%)
Grade 1	13 (12%)
Grade 2	22 (20%)
Grade 3	5 (4.5%)
Dehydration	2 (1.8%)
Grade 1	1 (0.9%)
Grade 2	1 (0.9%)
Hypercalcemia	1 (0.9%)
Grade 1	1 (0.9%)
Hyperglycemia	1 (0.9%)
Grade 2	1 (0.9%)
Hyperkaliemia	1 (0.9%)
Grade 1	1 (0.9%)
Hypoalbuminemia	1 (0.9%)
Grade 1	1 (0.9%)
Hypokalemia	4 (3.6%)
Grade 1	3 (2.7%)
Grade 3	1 (0.9%)
Hypomagnesemia	1 (0.9%)
Grade 2	1 (0.9%)
Hyponatremia	3 (2.7%)
Grade 1	2 (1.8%)
Grade 2	1 (0.9%)
Hypophosphatemia	1 (0.9%)
Grade 2	1 (0.9%)
RENAL AND URINARY DISORDERS	31 (28%)
Grade 1	8 (7.2%)
Grade 2	17 (15%)
Grade 3	4 (3.6%)
Grade 4	2 (1.8%)
Acute Kidney Injury	9 (8.1%)
Grade 2	4 (3.6%)
Grade 3	4 (3.6%)
Grade 4	1 (0.9%)
Chronic Kidney Disease	3 (2.7%)
Grade 2	2 (1.8%)
Grade 4	1 (0.9%)
Dysuria	1 (0.9%)
Grade 2	1 (0.9%)
Renal Failure	22 (20%)
Grade 1	8 (7.2%)
Grade 2	12 (11%)
Grade 3	2 (1.8%)
Urinary Fistula	1 (0.9%)
Grade 2	1 (0.9%)
SKIN AND SUBCUTANEOUS TISSUE DISORDERS	22 (20%)
Grade 1	15 (14%)
Grade 2	6 (5.4%)
Grade 3	1 (0.9%)
Alopecia	11 (9.9%)
Grade 1	7 (6.3%)
Grade 2	4 (3.6%)
Cutaneous Lupus Erythematosus	1 (0.9%)
Grade 3	1 (0.9%)
Dry Skin	8 (7.2%)
Grade 1	7 (6.3%)
Grade 2	1 (0.9%)
Erythema	1 (0.9%)
Grade 1	1 (0.9%)
Nail Discoloration	1 (0.9%)
Grade 1	1 (0.9%)
Onychalgia	1 (0.9%)
Grade 2	1 (0.9%)
Onycholysis	1 (0.9%)
Grade 1	1 (0.9%)
Pruritus	1 (0.9%)
Grade 1	1 (0.9%)
Purpura	1 (0.9%)
Grade 1	1 (0.9%)
Rash	3 (2.7%)
Grade 1	3 (2.7%)
Rash Erythematous	1 (0.9%)
Grade 1	1 (0.9%)
Rash Maculo-Papular	1 (0.9%)
Grade 3	1 (0.9%)
MUSCULOSKELETAL AND CONNECTIVE TISSUE DISORDERS	18 (16%)
Grade 1	12 (11%)
Grade 2	5 (4.5%)
Grade 3	1 (0.9%)
Arthralgia	2 (1.8%)
Grade 1	2 (1.8%)
Back Pain	1 (0.9%)
Grade 1	1 (0.9%)
Muscle Spasms	11 (9.9%)
Grade 1	8 (7.2%)
Grade 2	3 (2.7%)
Muscular Weakness	1 (0.9%)
Grade 3	1 (0.9%)
Myalgia	5 (4.5%)
Grade 1	3 (2.7%)
Grade 2	2 (1.8%)
Rhabdomyolysis	1 (0.9%)
Grade 3	1 (0.9%)
NERVOUS SYSTEM DISORDERS	17 (15%)
Grade 1	10 (9.0%)
Grade 2	6 (5.4%)
Grade 3	1 (0.9%)
Dysgeusia	12 (11%)
Grade 1	5 (4.5%)
Grade 2	6 (5.4%)
Grade 3	1 (0.9%)
Epilepsy	1 (0.9%)
Grade 1	1 (0.9%)
Memory Impairment	1 (0.9%)
Grade 1	1 (0.9%)
Neuropathy Peripheral	1 (0.9%)
Grade 1	1 (0.9%)
Neurotoxicity	1 (0.9%)
Grade 1	1 (0.9%)
Tremor	1 (0.9%)
Grade 1	1 (0.9%)
RESPIRATORY, THORACIC AND MEDIASTINAL DISORDERS	6 (5.4%)
Grade 1	6 (5.4%)
Dysphonia	3 (2.7%)
Grade 1	3 (2.7%)
Dyspnoea	2 (1.8%)
Grade 1	2 (1.8%)
Epistaxis	1 (0.9%)
Grade 1	1 (0.9%)
EAR AND LABYRINTH DISORDERS	3 (2.7%)
Grade 1	3 (2.7%)
Vertigo	3 (2.7%)
Grade 1	3 (2.7%)
INFECTIONS AND INFESTATIONS	3 (2.7%)
Grade 1	2 (1.8%)
Grade 2	1 (0.9%)
Conjunctivitis	1 (0.9%)
Grade 1	1 (0.9%)
Folliculitis	1 (0.9%)
Grade 1	1 (0.9%)
Gingivitis	1 (0.9%)
Grade 2	1 (0.9%)
EYE DISORDERS	2 (1.8%)
Grade 1	2 (1.8%)
Dry Eye	1 (0.9%)
Grade 1	1 (0.9%)
Visual Impairment	1 (0.9%)
Grade 1	1 (0.9%)
PSYCHIATRIC DISORDERS	2 (1.8%)
Grade 1	1 (0.9%)
Grade 2	1 (0.9%)
Aversion	1 (0.9%)
Grade 1	1 (0.9%)
Insomnia	1 (0.9%)
Grade 2	1 (0.9%)
REPRODUCTIVE SYSTEM AND BREAST DISORDERS	2 (1.8%)
Grade 2	2 (1.8%)
Intermenstrual Bleeding	1 (0.9%)
Grade 2	1 (0.9%)
Pelvic Pain	1 (0.9%)
Grade 2	1 (0.9%)
CARDIAC DISORDERS	1 (0.9%)
Grade 1	1 (0.9%)
Palpitations	1 (0.9%)
Grade 1	1 (0.9%)
HEPATOBILIARY DISORDERS	1 (0.9%)
Grade 3	1 (0.9%)
Cholestasis	1 (0.9%)
Grade 3	1 (0.9%)
VASCULAR DISORDERS	1 (0.9%)
Grade 1	1 (0.9%)
Hot Flush	1 (0.9%)
Grade 1	1 (0.9%)
NOT CODED	16 (14%)
Grade 1	10 (9.0%)
Grade 2	5 (4.5%)
Grade 3	1 (0.9%)

## Sheet: Supplementary Table 6
Supplementary Table 6. Summary of pembrolizumab-related adverse events by worst grade
	Overall (N=111)
Number of patients with at least one TRAE (Pembrolizumab only) N (%)	39 (35%)
SKIN AND SUBCUTANEOUS TISSUE DISORDERS	14 (13%)
Grade 1	10 (9.0%)
Grade 2	3 (2.7%)
Grade 3	1 (0.9%)
Alopecia	1 (0.9%)
Grade 1	1 (0.9%)
Cutaneous Lupus Erythematosus	1 (0.9%)
Grade 3	1 (0.9%)
Dry Skin	5 (4.5%)
Grade 1	4 (3.6%)
Grade 2	1 (0.9%)
Erythema	1 (0.9%)
Grade 1	1 (0.9%)
Hidradenitis	1 (0.9%)
Grade 2	1 (0.9%)
Palmar-Plantar Erythrodysaesthesia Syndrome	1 (0.9%)
Grade 1	1 (0.9%)
Pruritus	5 (4.5%)
Grade 1	3 (2.7%)
Grade 2	2 (1.8%)
Psoriasis	1 (0.9%)
Grade 1	1 (0.9%)
Rash	2 (1.8%)
Grade 1	2 (1.8%)
Rash Macular	1 (0.9%)
Grade 1	1 (0.9%)
Rash Maculo-Papular	1 (0.9%)
Grade 1	1 (0.9%)
Seborrhoeic Dermatitis	1 (0.9%)
Grade 1	1 (0.9%)
Skin Fissures	1 (0.9%)
Grade 1	1 (0.9%)
Xeroderma	1 (0.9%)
Grade 1	1 (0.9%)
ENDOCRINE DISORDERS	12 (11%)
Grade 1	5 (4.5%)
Grade 2	5 (4.5%)
Grade 3	2 (1.8%)
Adrenal Insufficiency	2 (1.8%)
Grade 3	2 (1.8%)
Hyperthyroidism	3 (2.7%)
Grade 1	3 (2.7%)
Hypothyroidism	10 (9.0%)
Grade 1	5 (4.5%)
Grade 2	5 (4.5%)
Thyroid Disorder	1 (0.9%)
Grade 1	1 (0.9%)
INVESTIGATIONS	12 (11%)
Grade 1	8 (7.2%)
Grade 2	1 (0.9%)
Grade 3	3 (2.7%)
Alanine Aminotransferase Increased	1 (0.9%)
Grade 3	1 (0.9%)
Aspartate Aminotransferase Increased	1 (0.9%)
Grade 3	1 (0.9%)
Blood Alkaline Phosphatase Increased	1 (0.9%)
Grade 1	1 (0.9%)
Blood Creatine Phosphokinase Increased	3 (2.7%)
Grade 1	2 (1.8%)
Grade 3	1 (0.9%)
Blood Creatinine Increased	3 (2.7%)
Grade 1	2 (1.8%)
Grade 2	1 (0.9%)
Blood Glucose Increased	1 (0.9%)
Grade 1	1 (0.9%)
Blood Thyroid Stimulating Hormone Increased	1 (0.9%)
Grade 1	1 (0.9%)
Glomerular Filtration Rate Decreased	1 (0.9%)
Grade 1	1 (0.9%)
Lymphocyte Count Decreased	1 (0.9%)
Grade 3	1 (0.9%)
Thyroxine Increased	1 (0.9%)
Grade 1	1 (0.9%)
GASTROINTESTINAL DISORDERS	7 (6.3%)
Grade 1	4 (3.6%)
Grade 2	2 (1.8%)
Grade 3	1 (0.9%)
Colitis	1 (0.9%)
Grade 1	1 (0.9%)
Constipation	1 (0.9%)
Grade 1	1 (0.9%)
Diarrhea	4 (3.6%)
Grade 1	1 (0.9%)
Grade 2	2 (1.8%)
Grade 3	1 (0.9%)
Dry Mouth	1 (0.9%)
Grade 1	1 (0.9%)
Vomiting	1 (0.9%)
Grade 1	1 (0.9%)
GENERAL DISORDERS AND ADMINISTRATION SITE CONDITIONS	6 (5.4%)
Grade 1	5 (4.5%)
Grade 2	1 (0.9%)
Asthenia	4 (3.6%)
Grade 1	3 (2.7%)
Grade 2	1 (0.9%)
Fatigue	1 (0.9%)
Grade 1	1 (0.9%)
Pain	1 (0.9%)
Grade 1	1 (0.9%)
Xerosis	1 (0.9%)
Grade 1	1 (0.9%)
MUSCULOSKELETAL AND CONNECTIVE TISSUE DISORDERS	6 (5.4%)
Grade 1	5 (4.5%)
Grade 2	1 (0.9%)
Arthralgia	4 (3.6%)
Grade 1	4 (3.6%)
Back Pain	1 (0.9%)
Grade 1	1 (0.9%)
Muscle Spasms	1 (0.9%)
Grade 1	1 (0.9%)
Myalgia	1 (0.9%)
Grade 1	1 (0.9%)
Myositis	1 (0.9%)
Grade 2	1 (0.9%)
Rheumatic Disorder	1 (0.9%)
Grade 1	1 (0.9%)
BLOOD AND LYMPHATIC SYSTEM DISORDERS	4 (3.6%)
Grade 1	1 (0.9%)
Grade 2	2 (1.8%)
Grade 3	1 (0.9%)
Anaemia	1 (0.9%)
Grade 1	1 (0.9%)
Lymphopenia	3 (2.7%)
Grade 2	2 (1.8%)
Grade 3	1 (0.9%)
Neutropenia	1 (0.9%)
Grade 2	1 (0.9%)
INFECTIONS AND INFESTATIONS	3 (2.7%)
Grade 1	2 (1.8%)
Grade 2	1 (0.9%)
Conjunctivitis	1 (0.9%)
Grade 1	1 (0.9%)
Cystitis	1 (0.9%)
Grade 2	1 (0.9%)
Rash Pustular	1 (0.9%)
Grade 1	1 (0.9%)
METABOLISM AND NUTRITION DISORDERS	3 (2.7%)
Grade 1	3 (2.7%)
Decreased Appetite	1 (0.9%)
Grade 1	1 (0.9%)
Hyperglycaemia	1 (0.9%)
Grade 1	1 (0.9%)
Hypomagnesaemia	1 (0.9%)
Grade 1	1 (0.9%)
Hyponatraemia	1 (0.9%)
Grade 1	1 (0.9%)
NERVOUS SYSTEM DISORDERS	2 (1.8%)
Grade 1	1 (0.9%)
Grade 2	1 (0.9%)
Neuralgia	1 (0.9%)
Grade 2	1 (0.9%)
Neuropathy Peripheral	1 (0.9%)
Grade 1	1 (0.9%)
RENAL AND URINARY DISORDERS	2 (1.8%)
Grade 2	2 (1.8%)
Acute Kidney Injury	1 (0.9%)
Grade 2	1 (0.9%)
Renal Failure	2 (1.8%)
Grade 2	2 (1.8%)
REPRODUCTIVE SYSTEM AND BREAST DISORDERS	1 (0.9%)
Grade 3	1 (0.9%)
Female Genital Tract Fistula	1 (0.9%)
Grade 3	1 (0.9%)
VASCULAR DISORDERS	1 (0.9%)
Grade 1	1 (0.9%)
Hypotension	1 (0.9%)
Grade 1	1 (0.9%)
NOT CODED	12 (11%)
Grade 1	11 (9.9%)
Grade 3	1 (0.9%)

## Sheet: Supplementary Table 7
Supplementary Table 7. Summary of treatment-related adverse events grade 3 and 4
Grade 3 pembrolizumab-related adverse events
Adverse event type	Treatment outcome	Adverse event outcome
LYMPHOCYTE COUNT DECREASED	NO MODIFICATION	ongoing
LYMPHOCYTE COUNT DECREASED	NO MODIFICATION	ongoing
LYMPHOCYTE COUNT DECREASED	NO MODIFICATION	ongoing
ACUTE ADRENAL INSUFFICIENCY	NO MODIFICATION	ongoing
RIGHT RECTOVAGINAL FISTULA	NO MODIFICATION	RECOVERED / RESOLVED WITH SEQUELAE
RIGHT RECTOVAGINAL FISTULA	NO MODIFICATION	RECOVERED / RESOLVED
CUTANEOUS LUPUS	TREATMENT INTERRUPTED	ongoing
LYMPHOPENIA	NO MODIFICATION	ongoing
CUTANEOUS LUPUS	TREATMENT INTERRUPTED	ongoing
CUTANEOUS LUPUS	TREATMENT INTERRUPTED	ongoing
DIARRHEA	TREATMENT INTERRUPTED	ongoing
ALAT INCREASED	TREATMENT WITHDRAWN	RECOVERED / RESOLVED
ASAT INCREASED	TREATMENT WITHDRAWN	ongoing
CPK INCREASED	NO MODIFICATION	ongoing
ADRENAL INSUFFICIANCY	NO MODIFICATION	RECOVERED / RESOLVED
ADRENAL INSUFFICIANCY	TREATMENT INTERRUPTED	ongoing
Grade 3 vorinostat-related adverse events
Adverse event type	Treatment outcome	Adverse event outcome
NAUSEA	DOSE REDUCED	RECOVERED / RESOLVED
ANEMIA	TREATMENT INTERRUPTED	ongoing
ANEMIA	TREATMENT WITHDRAWN	RECOVERED / RESOLVED
ANEMIA	DOSE REDUCED/TREATMENT WITHDRAWN	RECOVERED / RESOLVED
VOMITING	TREATMENT WITHDRAWN	RECOVERED / RESOLVED
LYMPHOPENIA	TREATMENT INTERRUPTED	ongoing
LYMPHOPENIA	TREATMENT INTERRUPTED	RECOVERED / RESOLVED
ANEMIA	NO MODIFICATION	ongoing
NEUTROPENIA	TREATMENT INTERRUPTED	RECOVERED / RESOLVED
NAUSEA	NO MODIFICATION	ongoing
NAUSEA	NO MODIFICATION	ongoing
NAUSEA	NO MODIFICATION	ongoing
ANOREXIA	NO MODIFICATION	ongoing
NAUSEA	TREATMENT INTERRUPTED	ongoing
ANOREXIA	NO MODIFICATION	ongoing
ANOREXIA	NO MODIFICATION	ongoing
NAUSEA	TREATMENT INTERRUPTED	RECOVERED / RESOLVED
ASTHENIA	TREATMENT INTERRUPTED	ongoing
NAUSEA	TREATMENT INTERRUPTED	ongoing
DIARRHEA	TREATMENT INTERRUPTED	RECOVERED / RESOLVED
ASTHENIA	TREATMENT INTERRUPTED	RECOVERED / RESOLVED
ANOREXIA	DOSE REDUCED/TREATMENT WITHDRAWN	ongoing
ANOREXIA	TREATMENT INTERRUPTED	ongoing
RENAL FAILURE	TREATMENT INTERRUPTED	ongoing
ACUTE RENAL FAILURE ON CHRONIC KIDNEY DISEASE	TREATMENT INTERRUPTED	ongoing
FATIGUE	TREATMENT INTERRUPTED	ongoing
ANEMIA	DOSE REDUCED	ongoing
ANEMIA	NO MODIFICATION	ongoing
THROMBOPENIA	NO MODIFICATION	ongoing
THROMBOPENIA	NO MODIFICATION	ongoing
DIARRHEA REQUIRING HOSPITALIZATION	TREATMENT WITHDRAWN	RECOVERED / RESOLVED
NEUTROPENIA	NO MODIFICATION	ongoing
RHABDOMYOLYSIS	NO MODIFICATION	RECOVERED / RESOLVED
MUSCULAR WEAKNESS	TREATMENT WITHDRAWN	RECOVERED / RESOLVED
RHADOMYOYSIS	NO MODIFICATION	RECOVERED / RESOLVED
MUSCULAR WEAKNESS	TREATMENT WITHDRAWN	RECOVERED / RESOLVED
CUTANEOUS LUPUS	TREATMENT INTERRUPTED	RECOVERED / RESOLVED
MACULO PAPULAR RASH	TREATMENT INTERRUPTED	RECOVERED / RESOLVED
ANEMIA	TREATMENT WITHDRAWN	RECOVERED / RESOLVED
ANEMIA	NO MODIFICATION	ongoing
ANEMIA	TREATMENT INTERRUPTED	ongoing
CREATININE INCREASED	TREATMENT INTERRUPTED	RECOVERED / RESOLVED
DIARRHEA	TREATMENT INTERRUPTED	RECOVERED / RESOLVED
VOMITING CAUSING DEHYDRATION AND RENAL ACUTE FAILURE	TREATMENT WITHDRAWN	ongoing
CHOLESTASIS	NO MODIFICATION	ongoing
ALTERED GENERAL CONDITION	NO MODIFICATION	ongoing
ALTERED GENERAL CONDITION	TREATMENT WITHDRAWN	ongoing
ALTERED GENERAL CONDITION	NO MODIFICATION	ongoing
ASTHENIA	TREATMENT INTERRUPTED	ongoing
HYPOKALEMIA	TREATMENT INTERRUPTED	ongoing
CHRONIC KIDNEY DISEASE	DOSE REDUCED/TREATMENT WITHDRAWN	ongoing
CREATININE INCREASED	TREATMENT WITHDRAWN	RECOVERED / RESOLVED
ACUTE RENAL FAILURE	TREATMENT INTERRUPTED	ongoing
ACUTE RENAL FAILURE	DOSE REDUCED	ongoing
ACUTE RENAL FAILURE ON CHRONIC RENAL FAILURE	TREATMENT WITHDRAWN	ongoing
PLATELET COUNT DECREASED	TREATMENT INTERRUPTED	RECOVERED / RESOLVED
ACUTE RENAL FAILURE	NO MODIFICATION	ongoing
ANEMIA	NO MODIFICATION	ongoing
THROMBOPENIA	TREATMENT INTERRUPTED	ongoing
FATIGUE	TREATMENT INTERRUPTED	ongoing
ASTHENIA	TREATMENT INTERRUPTED	ongoing
ASTHENIA	TREATMENT WITHDRAWN	ongoing
ANEMIA	NO MODIFICATION	ongoing
ANEMIA	NO MODIFICATION	ongoing
PLATELET COUNT DECREASED	DOSE REDUCED	RECOVERED / RESOLVED
THROMBOPENIA	TREATMENT INTERRUPTED	RECOVERED / RESOLVED
DIARRHEA	DOSE REDUCED/TREATMENT WITHDRAWN	RECOVERED / RESOLVED
DIARRHEA	TREATMENT WITHDRAWN	RECOVERED / RESOLVED
CREATININE INCREASED	TREATMENT WITHDRAWN	RECOVERED / RESOLVED
ANOREXIA	TREATMENT INTERRUPTED	ongoing
THROMBOPENIA	TREATMENT INTERRUPTED	RECOVERED / RESOLVED
ASTHENIA	TREATMENT WITHDRAWN	ongoing
ANEMIA	DOSE REDUCED	ongoing
ANEMIA	TREATMENT INTERRUPTED	ongoing
ANEMIA	TREATMENT WITHDRAWN	ongoing
Grade 4 vorinostat-related adverse events
Adverse event type	Treatment outcome	Adverse event outcome
ANEMIA	TREATMENT WITHDRAWN	RECOVERED / RESOLVED
PLATELET COUNT DECREASED	TREATMENT INTERRUPTED	ongoing
THROMBOPENIA	TREATMENT WITHDRAWN	ongoing
ANEMIA	TREATMENT WITHDRAWN	RECOVERED / RESOLVED WITH SEQUELAE
THROMBOPENIA	NO MODIFICATION	RECOVERED / RESOLVED
ACUTE RENAL FAILURE	TREATMENT INTERRUPTED	RECOVERED / RESOLVED
CHRONIC KIDNEY DISEASE	TREATMENT WITHDRAWN	RECOVERED / RESOLVED
Grade 3 pembrolizumab and vorinostat-related adverse events
Adverse event type	Treatment outcome	Adverse event outcome
ASTHENIA	NO MODIFICATION	ongoing
ASTHENIA	NO MODIFICATION	ongoing
ASTHENIA	NO MODIFICATION	ongoing
ANEMIA	NO MODIFICATION	ongoing
CREATININE ELEVATION	TREATMENT INTERRUPTED	ongoing
ANOREXIA	TREATMENT WITHDRAWN	ongoing
DIARRHEA	NO MODIFICATION	RECOVERED / RESOLVED
DYSGEUSIA	NO MODIFICATION	ongoing
FATIGUE	TREATMENT WITHDRAWN	ongoing
LEUKOPENIA	NO MODIFICATION	ongoing
LYMPHOPENIA	NO MODIFICATION	ongoing
LYMPHOPENIA	NO MODIFICATION	ongoing
DIARRHEA	NO MODIFICATION	ongoing
RENAL FAILURE	TREATMENT INTERRUPTED	ongoing

## Sheet: Supplementary Table 8
Supplementary Table 8. Summary of treatment-related serious adverse events by worst grade
	Overall (N=111)
Number of patients with at least one TRSAE	22 (20%)
RENAL AND URINARY DISORDERS	6 (5.4%)
Grade 2	2 (1.8%)
Grade 3	3 (2.7%)
Grade 4	1 (0.9%)
Acute Kidney Injury	5 (4.5%)
Grade 2	1 (0.9%)
Grade 3	3 (2.7%)
Grade 4	1 (0.9%)
Urinary Fistula	1 (0.9%)
Grade 2	1 (0.9%)
BLOOD AND LYMPHATIC SYSTEM DISORDERS	4 (3.6%)
Grade 3	1 (0.9%)
Grade 4	3 (2.7%)
Anemia	3 (2.7%)
Grade 3	1 (0.9%)
Grade 4	2 (1.8%)
Thrombocytopenia	2 (1.8%)
Grade 4	2 (1.8%)
GASTROINTESTINAL DISORDERS	4 (3.6%)
Grade 2	2 (1.8%)
Grade 3	2 (1.8%)
Diarrhea	2 (1.8%)
Grade 2	1 (0.9%)
Grade 3	1 (0.9%)
Nausea	1 (0.9%)
Grade 2	1 (0.9%)
Vomiting	1 (0.9%)
Grade 3	1 (0.9%)
GENERAL DISORDERS AND ADMINISTRATION SITE CONDITIONS	3 (2.7%)
Grade 2	2 (1.8%)
Grade 3	1 (0.9%)
Asthenia	1 (0.9%)
Grade 2	1 (0.9%)
Fatigue	1 (0.9%)
Grade 3	1 (0.9%)
Malaise	1 (0.9%)
Grade 2	1 (0.9%)
ENDOCRINE DISORDERS	2 (1.8%)
Grade 3	2 (1.8%)
Adrenal Insufficiency	2 (1.8%)
Grade 3	2 (1.8%)
INVESTIGATIONS	2 (1.8%)
Grade 2	1 (0.9%)
Grade 3	1 (0.9%)
Blood Creatinine Increased	2 (1.8%)
Grade 2	1 (0.9%)
Grade 3	1 (0.9%)
METABOLISM AND NUTRITION DISORDERS	1 (0.9%)
Grade 3	1 (0.9%)
Decreased Appetite	1 (0.9%)
Grade 3	1 (0.9%)
MUSCULOSKELETAL AND CONNECTIVE TISSUE DISORDERS	1 (0.9%)
Grade 1	1 (0.9%)
Muscle Spasms	1 (0.9%)
Grade 1	1 (0.9%)
REPRODUCTIVE SYSTEM AND BREAST DISORDERS	1 (0.9%)
Grade 3	1 (0.9%)
Female Genital Tract Fistula	1 (0.9%)
Grade 3	1 (0.9%)
SKIN AND SUBCUTANEOUS TISSUE DISORDERS	1 (0.9%)
Grade 3	1 (0.9%)
Cutaneous Lupus Erythematosus	1 (0.9%)
Grade 3	1 (0.9%)
NOT CODED	2 (1.8%)
Grade 2	1 (0.9%)
Grade 3	1 (0.9%)

## Sheet: Supplementary Table 9
Supplementary Table 9. Summary of treatment administration and dose-intensity.
A) Treatment administrations and dose-intensity (Pembrolizumab)	N (%)
At least one infusion not done (N = 111)
No	79 (71%)
Yes	32 (29%)
At least one infusion not done due to toxicity (N = 111)
No	87 (78%)
Yes	24 (22%)
At least one infusion interrupted (N = 111)
No	111 (100%)
At least one administration delayed (N = 111)
No	75 (68%)
Yes	36 (32%)
At least one administration delayed due to toxicity (N = 111)
No	87 (78%)
Yes	24 (22%)
Pembrolizumab ongoing (N = 111)
No*	100 (90%)
Yes	11 (9.9%)
* If No, reason for end of pembrolizumab (N = 100)
Adverse event	9 (9.0%)
Progressive disease	84 (84%)
Physician decision	2 (2.0%)
Withdrawal by subject	1 (1.0%)
Death	4 (4.0%)
Number of infusions (N = 100)
Median	4
(Range)	(1 - 26)
Treatment duration of Pembrolizumab (months) (N = 100)
Median	2.38
(Range)	(0.03 - 18.9)
B) Treatment administrations and dose-intensity (Vorinostat)	N (%)
At least one dose modification (N = 111)
No	25 (23%)
Yes	86 (78%)
At least one dose reduction (N = 111)
No	36 (32%)
Yes	75 (68%)
At least one dose reduction due to toxicity (N = 111)
No	44 (40%)
Yes	67 (60%)
At least one treatment interruption (N = 111)
No	29 (26%)
Yes	82 (74%)
At least one treatment interruption due to toxicity (N = 111)
No	45 (41%)
Yes	66 (60%)
At least one treatment interruption and/or dose reduction due to toxicity
(N = 111)
No	38 (34%)
Yes	73 (66%)
Vorinostat ongoing (N = 111)
No*	108 (97%)
Yes	3 (2.7%)
* If No, reason for end of vorinostat (N = 108)
Adverse event	42 (39%)
Progressive disease	57 (53%)
Physician decision	3 (2.8%)
Withdrawal by subject	1 (0.9%)
Death	4 (3.7%)
Other	1 (0.9%)
Treatment duration of Vorinostat (months) (N = 108)
Median	2.66
(Range)	(0.03 - 15.4)
Dose intensity (mg/d) (N = 101)	295.1
Median	(108.7: 400.0)
(Range)	7
Missing

[truncated: 6 more sheets: Supplementary Table 10, Supplementary Table 11, Supplementary Table 12, Supplementary Table 13, Supplementary Table 14, Supplementary Table 15]
